# Supplementary material for: Variants in Maternal Effect Genes and Relaxed Imprinting Control in a Special Placental Mesenchymal Dysplasia Case with Mild Trophoblast Hyperplasia
Source: Biomedicines. 2021 May 13;9(5):544. doi: 10.3390/biomedicines9050544 (PMC8152467; doi:10.3390/biomedicines9050544)
Supplement: Supplementary file 1 [file biomedicines-09-00544-s001.zip]

Archive with 1 entries (1 files):
- biomedicines-1151845-SI.pdf
